# Supplementary material for: Atrogin-1 Deficiency Leads to Myopathy and Heart Failure in Zebrafish
Source: Int J Mol Sci. 2016 Jan 30;17(2):187. doi: 10.3390/ijms17020187 (PMC4783921; doi:10.3390/ijms17020187)
Supplement: Supplementary file 1 [file ijms-17-00187-s001.zip]

Archive with 6 entries (5 files):
- ijms-110615-Supplementary Materials/
- ijms-110615-Supplementary Materials/Figure S1.pdf
- ijms-110615-Supplementary Materials/Video S1.mov
- ijms-110615-Supplementary Materials/Video S2.mov
- ijms-110615-Supplementary Materials/Video S3.mov
- ijms-110615-Supplementary Materials/Video S4.mov
